# Supplementary material for: Changes in human gut microbiota composition are linked to the energy metabolic switch during 10 d of Buchinger fasting
Source: J Nutr Sci. 2019 Nov 12;8:e36. doi: 10.1017/jns.2019.33 (PMC6861737; doi:10.1017/jns.2019.33)
Supplement: Supplementary file 1 [file S2048679019000338sup.zip]

Archive with 2 entries (2 files):
- S2048679019000338sup001.doc
- S2048679019000338sup002.xls
