# Supplementary material for: Changes in human gut microbiota composition are linked to the energy metabolic switch during 10 d of Buchinger fasting
Source: J Nutr Sci. 2019 Nov 12;8:e36. doi: 10.1017/jns.2019.33 (PMC6861737; doi:10.1017/jns.2019.33)
Supplement: Supplementary file 1 [file S2048679019000338sup.zip › S2048679019000338sup002.xls]

## Sheet: raw data
Supplementary Table S4
Course	Number of days	ID	Age	Sex	Date of arrival	Date of departure	Date of breaking the fast	Intestinal cleansing	Height	Weight	Waist circumference	BMI	Systolic blood pressure	Diastolic blood pressure	Pulse	Acetoacetic acid	Emotional well-being	Physical well-being	Total cholesterol	Erythrocytes	Glucose	Hb	Haematocrit	Leucocytes	Mean corposcular volume	Thrombocytes	TAG	Insulin	Akkermansia	Bifidobacterium	Bacteroides	Prevotella	Bacteroidetes	Lactobacilli	Firmicutes	C.coccoides	C.leptum	F.prausnitzii	Enterobacteriaceae	Methanobrevibacter	Total bacteria count (qPCR)	Secretory immunoglobulin A	Bile acid	Eosinophil-derived neurotoxin	Calprotectin	Alpha-1-antitrypsin	Lysozyme	Zonulin	Beta-defensin
arrival	1	1	42	0	2016-11-20	2016-12-05	2016-12-01		1.73	77.7		25.9614	122	68	58	0	10	10										.
arrival	1	2	53	0	2016-11-20	2016-12-05	2016-12-01		1.83	85.3		25.4711	142	94	93		7	8										.
arrival	1	3	43	0	2016-11-20	2016-12-05	2016-12-01		1.87	84.3		24.1071	126	79	66		4	3										.
arrival	1	4	32	0	2016-11-20	2016-12-05	2016-12-01		1.72	96.6		32.6528	153	97	59		6	6										.
arrival	1	5	48	0	2016-11-21	2016-12-06	2016-12-02		1.93	97		26.041	133	88	76		7	7										.
arrival	1	6	55	0	2016-11-21	2016-12-06	2016-12-02		1.75	85.1		27.7878	141	82	72	0	8	8										.
arrival	1	7	58	0	2016-11-21	2016-12-08	2016-12-02		1.79	96.45		30.1021	126	86	90		6	8										.
arrival	1	8	61	0	2016-11-22	2016-12-07	2016-12-03		1.69	76.5		26.7848	134	94	55	0	6	3										.
arrival	1	9	22	0	2016-11-22	2016-12-07	2016-12-03		1.74	87.2		28.8017	133	80	80		9	8										.
arrival	1	10	21	0	2016-11-22	2016-12-07	2016-12-03		1.85								6	8										.
arrival	1	11	30	0	2016-11-22	2016-12-07	2016-12-03		1.75								8	8										.
arrival	1	12	48	0	2016-11-23	2016-12-08	2016-12-04		1.76	80.8		26.0847	149	109	76	0	9	9										.
arrival	1	13	47	0	2016-11-23	2016-12-08	2016-12-04		1.99	80.8		20.4035	133	88	66		6	6										.
arrival	1	14	56	0	2016-11-23	2016-12-08	2016-12-04		1.71	72.35		24.7427	116	77	65	0	8	7										.
arrival	1	15	64	0	2016-11-23	2016-12-08	2016-12-04		1.78	90.1		28.4371	132	88	81		6	8										.
transition	2	1								76.5	85	25.5605	115	71	68	0	10	10	214	5.17	88	14.7	43.5	3.4	84.1	201	121	.	15000000	56000000	5400000000	undet.	6500000000	4740000	5340000000	935000000	5070000	638000000	8960000	92800000	222000000000	2437.8	98.77	292.6	<20	44	843	161	47.1
transition	2	2								83.9	94	25.053	144	88	56	0	8	8	201	4.55	75	13.6	39.9	5	87.7	175	89	63.08	1540000000	200000000	1700000000	1500000	4800000000	10800000	62900000	411000000	71400000	169000000	1860000000	18400000000	240000000000	238.6	305.04	135	<20	<13	488	51	28.2
transition	2	3								81.9	86	23.4207	133	86	69	0	6	7	235	4.92	86	14.4	41.6	5.1	84.6	264	83	63.08	undet.	110000000	5100000000	undet.	12000000000	215000	18900000000	1160000000	2770000	2350000000	228000000	12000000000	381000000000	1079.3	87.077	158	<20	<13	440	37	18.1
transition	2	4								95.7	108	32.3486	128	89	64	5	6	6	217	6.08	82	17.5	49.6	7.7	81.6	250	111	60.28	undet.	9800000	210000000	undet.	210000000	51700	197000000	115000000	undet.	14500000	60900000	undet.	5240000000	2585.3	534.6	382	22	51	516	150	15.3
transition	2	5								96.3	92	25.853	112	82	77	15	7	7	196	5.37	77	15.3	45.3	4.9	84.4	190	45	106.9	924000000	110000000	5200000000	undet.	7100000000	1660000	2680000000	878000000	3230000	310000000	130000000	undet.	139000000000	891.5	199.7	443	82	73	1038	75	14.2
transition	2	6								83.1	99	27.1347	127	81	69	0	9	9	152	5.58	90	16.2	46.4	5.6	83.2	256	130	44.99	undet.	160000000	2800000000	undet.	2400000000	64700000	1560000000	654000000	undet.	266000000	undet.	undet.	72000000000	820.4	307.7	244	<20	38	1011	38	195.5
transition	2	7								95	104	29.6495	134	90	59	5	8	8	217	4.71	96	14.7	43.2	5.1	91.7	174	166	60.28	92700000	800000000	2900000000	3540000	3400000000	722000	2860000000	93800000	undet.	159000000	578000000	12900000000	137000000000	4978	498.9	313	<20	57	387	48	35.9
transition	2	8								76.2	91	26.6797	137	86	84	0	7	3	255	5.83	85	16.7	48.9	8.2	83.9	259	143	250.32	324000000	7200000	4800000000	undet.	5400000000	undet.	10900000	245000000	2700000	226000000	undet.	undet.	116000000000	1548	278.8	304	24	79	96	153	56.5
transition	2	9								86.1	95	28.4384	135	88	68	0	4	3	292	5.72	79	16.3	48.1	7	84.1	273	200	187.02	100000000	220000000	6000000000	undet.	7500000000	536000	3330000000	813000000	undet.	609000000	12200000	20600000000	210000000000	1793	479.7	471	<20	<13	502	59	15.3
transition	2	10								94.8	90	27.6991	138	89	66	0	7	7	278	5.83	84	17	50.4	7	86.4	225	263	38.39	undet.	32000000	100000000	263000	84000000	476000	376000000	62800000	undet.	4840000	42500000	undet.	146000000000	958	846.5	957	<20	50	436	77	3.5
transition	2	11								70.5	76	23.0204	122	74	53	5	9	8	214	4.62	88	13.7	41.8	7.3	90.5	224	114	146.85	16100000	110000000	11000000000	undet.	16000000000	13200000	9870000000	958000000	110000000	825000000	3200000	undet.	572000000000	156	155.6	125	<20	<13	505	31	38.7
transition	2	12								80.5	90	25.9879	131	89	63	0	10	10	228	5.56	88	15.4	45.2	5.2	81.3	322	122	57.43	964000000	90000000	160000000	7620000	470000000	1100000	767000000	270000000	5480000	171000000	undet.	undet.	64600000000
transition	2	13								80.8	79.5	20.4035	131	71	58	0	5	4	173	4.31	80	13.8	40.7	5.2	94.4	211	49	66.67	undet.	20000000	210000000	233000000	1100000000	28700000	2030000000	1010000000	1120000	292000000	4600000	undet.	584000000000	488	30.7	163	<20	<13	361	19	24
transition	2	14								72.7	87	24.8624	96	57	69	5	6	4	210	4.71	82	15	43.9	7.8	93.2	217	71	59.99	3850000	690000000	2600000000	undet.	3700000000	826000	5280000000	3820000000	8010000	1290000000	956000000	undet.	227000000000	4544	62.7	1154	81	54	1005	48	15.6
transition	2	15								89.7	101	28.3108	158	87	82	40	10	10	235	5.36	78	14.8	45	5.6	84	283	84	90.74	381000000	220000000	4200000000	23100000	10000000000	2020000	4730000000	383000000	undet.	1380000000	4560000000	43400000000	396000000000	3527	144	524	21	41	155	92	40.5
fasting day 1	3	1						NaSO4		75.8	85	25.3266	114	67	67	5	8	8										40.31
fasting day 1	3	2						NaSO4		83.1	94	24.8141	116	79	56	0	8	8										17.02
fasting day 1	3	3						NaSO4		81.4	86	23.2778	126	79	73	0	8	7										.
fasting day 1	3	4						NaSO4		94.7	108	32.0105	123	98		5	7	8										.
fasting day 1	3	5						NaSO4		95.5	91.5	25.6383	108	73	69	5	7	7										.
fasting day 1	3	6						NaSO4		82.1	99.9	26.8082	118	74	67	0	9	9										.
fasting day 1	3	7						NaSO4		94.5	104.5	29.4935	122	84	72	5	6	7										.
fasting day 1	3	8						NaSO4		75	94	26.2596	134	98	79	5	8	8										.
fasting day 1	3	9						NaSO4		85.2	95	28.1411	142	89	63	0	2	2										.
fasting day 1	3	10						NaSO4		93.7	91	27.3776	148	93	72	0	7	6										.
fasting day 1	3	11						NaSO4		70	78	22.8571	116	76	69	5	10	10										.
fasting day 1	3	12						NaSO4		79.8	91	25.7619	121	78	68	0	9	8										.
fasting day 1	3	13						NaSO4		80.4	78	20.3025	121	72	64	0	5	4										.
fasting day 1	3	14						NaSO4		71.3	85	24.3836	114	66	79	5	8	7										.
fasting day 1	3	15						NaSO4		88.8	100	28.0268	127	90	79	5	8	8										.
fasting day 2	4	1								75.2	85	25.1261	106	63	75	5	10	10	213	5.59	73	16.1	47.9	3.6	85.7	230	75	.
fasting day 2	4	2								81.8	94	24.4259	122	80	61	15	8	7	210	5.29	70	15.7	46.8	6	88.5	229	59	.
fasting day 2	4	3								81	85.8	23.1634	104	85	70	0	8	7	197	5.22	84	15.3	44.5	3.5	85.2	287	61	.
fasting day 2	4	4									107.5		122	86	63	15	5	4	194	6.18	81	17.5	51.2	8	82.8	321	82	17.02
fasting day 2	4	5								94.9	91	25.4772	113	71	75	40	8	7	178	5.64	82	16	47.8	4.9	84.8	221	42	9.52
fasting day 2	4	6								81.4	99	26.5796	117	76	64	15	9	9	143	5.66	78	16.6	46.7	5.9	82.5	253	104	15.36
fasting day 2	4	7								93.6	104.6	29.2126	114	78	73	15	7	5	205	4.68	92	14.7	42.7	4.5	91.2	174	100	54.84
fasting day 2	4	8								74.6	90.9	26.1195	141	88	66	15	7	7	282	5.98	65	17.2	49	9.7	81.9	259	67	26.18
fasting day 2	4	9								84.9	94	28.042	139	81	65	5	6	6	271	5.49	73	15.7	45	6.3	82	241	110	33.47
fasting day 2	4	10								93.1	89.5	27.2023	138	84	62	5	7	7	269	5.63	75	16.8	47.4	7.7	84.2	193	129	78.45
fasting day 2	4	11								69.3	75	22.6286	110	70	66	15	9	9	228	4.72	83	14.3	41.5	4.8	87.9	203	83	73.7
fasting day 2	4	12								79.3	90	25.6005	123	84	72	5	9	9	208	5.82	60	16.4	47.4	5.2	81.4	351	45	28.32
fasting day 2	4	13								79	76	19.949	106	77	70	0	7	8	189	4.81	77	15.3	44.9	4.9	93.3	257	57	59.71
fasting day 2	4	14								70.8	84	24.2126	102	58	71	40	8	8	205	4.85	54	15.3	44.6	4.4	92	226	49	16.2
fasting day 2	4	15								88	100	27.7743	118	82	81	80	8	8	201	5.64	64	15.5	47	5	83.3	285	63	25.46
fasting day 3	5	1						enema		74.7	85	24.9591	105	62	64	15	10	9										.
fasting day 3	5	2						enema		81.3	92.5	24.2766	118	74	57	15	8	8										44.07
fasting day 3	5	3						enema		79.7	83.5	22.7916	110	78	73	5	8	8										5.33
fasting day 3	5	4						enema		93.3	107	31.5373	134	87	70	80	9	9										4.75
fasting day 3	5	5						enema		94.4	91	25.343	116	72	64	40	8	8										.
fasting day 3	5	6						enema		80.7	98.8	26.351	122	75	64	5	9	9										.
fasting day 3	5	7						enema		92.6	104.5	28.9005	110	74	77	40	7	7										.
fasting day 3	5	8						enema		73.9	90.9	25.8744	122	83	63	15	5	4										.
fasting day 3	5	9						enema		84.6	93.5	27.9429	132	86	75	5	8	7										.
fasting day 3	5	10						enema		92.2	89	26.9394	133	84	61	15	6	7										.
fasting day 3	5	11						enema		68.7	75	22.4327	113	74	73	40	9	9										.
fasting day 3	5	12						enema		78.7	89	25.4068	117	85	68	5	9	9										.
fasting day 3	5	13						enema		78.3	75	19.7722	112	65	54	0	7	7										.
fasting day 3	5	14						enema		69.8	83	23.8706	108	63	62	40	9	9										.
fasting day 3	5	15						enema		87.5	98	27.6165	126	91	69	80	10	10										.
fasting day 4	6	1								73.4	85	24.5247	105	74	72	40	10	10										.
fasting day 4	6	2								80.6	92	24.0676	116	72	60	80	8	9										.
fasting day 4	6	3								79.5	85.3	22.7344	117	78	60	5	8	7										.
fasting day 4	6	4								92.7	107	31.3345	126	85	71	160	9	9										.
fasting day 4	6	5								93.4	90	25.0745	116	77	69	15	8	8										.
fasting day 4	6	6								80.1	98.8	26.1551	122	75	63	40	9	8										.
fasting day 4	6	7								91.8	104.5	28.6508	132	80	81	80	8	8										.
fasting day 4	6	8								73.4	90.9	25.6994	122	78	60	15	4	4										.
fasting day 4	6	9								83.8	93.5	27.6787	130	78	61	5	7	7										.
fasting day 4	6	10								91.5	88.5	26.7348	122	78	57	15	7	8										.
fasting day 4	6	11								68.1	74	22.2367	102	70	66	40	9	9										.
fasting day 4	6	12								77.7	89	25.0839	120	84	74	15	9	9										.
fasting day 4	6	13								77.6	76	19.5955	111	65	57	5	7	7										.
fasting day 4	6	14								69	83	23.597	104	70	59	40	10	10										.
fasting day 4	6	15								87	98	27.4587	141	92	72	40	9	9										.
fasting day 5	7	1						enema		73.4	84.8	24.5247	136	73	78	15	10	10	183	5.25	67	15.2	43.4	3.1	82.7	192	56	.
fasting day 5	7	2						enema		80	92.2	23.8884	116	80	60	80	9	9	168	4.83	69	14.3	41.4	5.1	85.7	196	65	.
fasting day 5	7	3						enema		79.3	85.2	22.6772	131	85	63	5	7	5	177	5.03	73	14.8	41.9	3.1	83.3	279	52	.
fasting day 5	7	4						enema		92.1	106.8	31.1317	123	91	59	160	9	9	167	5.71	57	16.5	46.4	7.7	81.3	275	59	.
fasting day 5	7	5						enema		93	88.5	24.9671	121	78	69	40	8	8	163	5.42	77	15.5	45.7	3.7	84.3	195	38	.
fasting day 5	7	6						enema		79.6	98.8	25.9918	114	64	64	15	9	7	140	5.34	74	15.6	43.9	4.5	82.2	222	65	.
fasting day 5	7	7						enema		91.1	103.8	28.4323	120	82	73	80	8	8	205	4.9	79	15.4	44.5	5.1	90.8	201	72	11.41
fasting day 5	7	8						enema		72.6	89.5	25.4193	134	94	55	40	7	3	255	5.92	64	16.8	49.1	7	82.9	272	84	10.95
fasting day 5	7	9						enema		82.9	93	27.3814	130	83	73	15	5	7	257	5.53	63	15.5	46.8	5.2	84.6	282	82	17.02
fasting day 5	7	10						enema		90.9	89	26.5595	142	84	65	40	7	8	259	5.5	60	15.9	47.2	5.9	85.8	247	74	31.78
fasting day 5	7	11						enema		67.8	74	22.1388	123	75	64		9	9	219	4.66	74	13.9	41.3	5.1	88.6	215	78	23.25
fasting day 5	7	12						enema		77.3	88	24.9548	126	88	61	15	9	9	202	5.55	70	15.3	45.7	4.7	82.3	393	85	9.03
fasting day 5	7	13						enema		77.2	74	19.4945	112	66	53	5	7	9	192	4.7	94	14.9	44.2	4.2	94	285	50	54.84
fasting day 5	7	14						enema		68.3	82	23.3576	119	67	73	80	10	10	197	4.86	57	15	44.1	3.1	90.7	282	61	43.45
fasting day 5	7	15						enema		86.1	97	27.1746	126	96	91	80	8	8	166	5.42	62	14.7	45.9	4.8	84.7	320	87	30.78
fasting day 6	8	1								73	85	24.3911	114	70	73	40	9	9										42.6
fasting day 6	8	2								79.7	91.5	23.7989	117	75	55	80	8	9										.
fasting day 6	8	3								78.6	83.5	22.4771	119	76	64	5	7	8										34.04
fasting day 6	8	4								91.6	106.5	30.9627	131	83	66	160	9	9										19.76
fasting day 6	8	5								92.2	88.4	24.7523	123	76	71	40	8	6										109
fasting day 6	8	6								78.9	98.7	25.7633	116	72	67	40	10	10										10.39
fasting day 6	8	7								90.4	103.5	28.2139	118	80	67	80	8	8										5.02
fasting day 6	8	8								72.7	88.5	25.4543	120	84	62	80	7	3										.
fasting day 6	8	9								82.6	92	27.2823	125	78	63	40	7	7										.
fasting day 6	8	10								90.1	88	26.3258	121	84	58	40	8	8										.
fasting day 6	8	11								67.2	73	21.9429	94	62	81	40	10	10										.
fasting day 6	8	12								76.9	87	24.8257	118	82	61	40	9	9										.
fasting day 6	8	13								76.8	74	19.3934	116	71	57	5	7	9										.
fasting day 6	8	14								67.7	81	23.1524	110	74	73	40	10	10										.
fasting day 6	8	15								85.7	98	27.0484	119	93	85	80	10	10										.
fasting day 7	9	1						enema		72	84.5	24.0569	113	67	70	40	10	10										.
fasting day 7	9	2						enema		79.2	91	23.6496	115	75	59	40	9	9										.
fasting day 7	9	3						enema		78.1	83	22.3341	126	80	64	5	8	8										.
fasting day 7	9	4						enema		90.9	106.5	30.7261	112	85	73	160	9	9										.
fasting day 7	9	5						enema		92	88.4	24.6986	119	78	63	15	8	7										.
fasting day 7	9	6						enema		78.5	98	25.6327	130	75	61	80	10	10										.
fasting day 7	9	7						enema		90	102.5	28.089	108	71	77	80	7	7										.
fasting day 7	9	8						enema		71.9	80	25.1742	121	98	62	40	6	2										.
fasting day 7	9	9						enema		82.2	90	27.1502	124	78	64	40	8	6										.
fasting day 7	9	10						enema		89.8	88	26.2381	123	78	57	80	7	8										.
fasting day 7	9	11						enema		67.1	74	21.9102	101	70	66	40	9	9										.
fasting day 7	9	12						enema		76.2	86.5	24.5997	125	87	59	15	10	10										.
fasting day 7	9	13						enema		76.6	75.5	19.3429	115	67	64	5	6	4										.
fasting day 7	9	14						enema		67.1	80	22.9472	99	70	73	40	10	9										.
fasting day 7	9	15						enema		85.2	100	26.8905	130	81	83	80	10	10										.
fasting day 8	10	1								72.4	84.5	24.1906	112	64	76	15	10	9										.
fasting day 8	10	2								78.8	90	23.5301	124	72	59	40	8	8										.
fasting day 8	10	3								77.6	83.5	22.1911	119	75	65	5	7	7										.
fasting day 8	10	4								90.3	105.9	30.5233	119	78	59	160	7	7										.
fasting day 8	10	5								91.3	88	24.5107	114	74		40	7	7										.
fasting day 8	10	6								78	96.5	25.4694	115	74	62	80	9	9										.
fasting day 8	10	7								89.4	100	27.9018	120	78	74	80	8	8										.
fasting day 8	10	8								71.3	88.5	24.9641	112	74	66	40	7	3										.
fasting day 8	10	9								81.6	90	26.952	127	78	69	40	7	8										.
fasting day 8	10	10								89.3	88.5	26.092	124	76	56	80	6	7										.
fasting day 8	10	11								66.8	72	21.8122	113	66	65	40	10	8										.
fasting day 8	10	12								76	87	24.5351	120	78	65	15	10	10										.
fasting day 8	10	13								76.2	75.5	19.2419	108	67	61	5	7	8										.
fasting day 8	10	14								66.6	81	22.7762	102	69	72	80	10	9										.
fasting day 8	10	15								84.7	98	26.7327	120	87	83	80	10	10										.
fasting day 9	11	1						Laxoberal		71.3	83.8	23.823	98	59	86	40	10	10										.
fasting day 9	11	2						Laxoberal		78.4	90	23.4107	110	71	69	40	9	9										.
fasting day 9	11	3						Laxoberal		77.4	82.5	22.1339	137	71	71	15	8	8										.
fasting day 9	11	4						Laxoberal		89.5	105.7	30.2528	117	78	72	80	8	8										.
fasting day 9	11	5						Laxoberal		90.9	88	24.4033	103	74	74	15	8	6										.
fasting day 9	11	6						Laxoberal		77.5	96.3	25.3061	110	69	63	80	10	10										.
fasting day 9	11	7						Laxoberal		88.9	100	27.7457	112	80	74	160	6	6										.
fasting day 9	11	8						Laxoberal		71.1	87.5	24.8941	119	90	58	40	5	3										.
fasting day 9	11	9						Laxoberal		80.9	90.5	26.7208	145	79	71	40	8	8										.
fasting day 9	11	10						Laxoberal		88.9	87.5	25.9752	120	81	48	80	7	6										.
fasting day 9	11	11						Laxoberal		66.8	75	21.8122	103	69	84	40	9	10										.
fasting day 9	11	12						Laxoberal		75.4	87.5	24.3414	119	82	71	15	10	10										.
fasting day 9	11	13						Laxoberal		76.2	75	19.2419	124	64	60	40	7	7										.
fasting day 9	11	14						Laxoberal		66.5	81	22.742	98	61	76	80	10	10										.
fasting day 9	11	15						Laxoberal		84.2	98	26.5749	108	82	91	80	10	10										.
fasting day 10	12	1								71	83.8	23.7228	112	72	64	15	9	9	150	5.05	69	14.8	42.9	3.1	85	211	58	.	5100000	340000000	5100000000	undet.	6500000000	385000	1560000000	1260000000	11100000	84800000	303000000	204000000	125000000000	1664.7	156.11	1472.3	27	81	811	71	28.2
fasting day 10	12	2								77.6	89.5	23.1718	110	80	59	40	9	8	151	5.68	72	16.3	47	6.5	82.7	308	81	.	95500000	140000000	3700000000	466000	5400000000	undet.	2220000000	1180000000	4450000	63000000	591000000	1850000000	126000000000	379.7	288.12	357	<20	<13	817	55	42.7
fasting day 10	12	3								76.8	82.5	21.9623	120	74	48	5	10	9	162	5	77	14.3	42.7	2.9	85.4	288	79	.	undet.	130000000	7500000000	undet.	8000000000	undet.	3330000000	1390000000	undet.	241000000	297000000	3330000000	190000000000	492	135.1	1362	<20	<13	1313	37	12.1
fasting day 10	12	4								88.8	105.5	30.0162	111	74	56	160	8	8	131	4.74	63	14.2	40.5	5.7	85.4	202	61	.	undet.	17000000	4300000000	undet.	4400000000	undet.	543000000	571000000	undet.	57100000	688000000	undet.	67600000000	1979.5	45.5	548	20	64	816	58	31.7
fasting day 10	12	5								91.8	88.5	24.645	114	77	55	15	8	7	167	5.81	80	16.2	48.9	5.4	84.2	213	50	.	644000	31000000	1000000000	undet.	1900000000	undet.	774000000	381000000	609000	89400000	108000000	undet.	27300000000	>7500	222.5	718	297	110	>2000	214	33.4
fasting day 10	12	6								77.1	96.3	25.1755	122	74	67	80	10	10	131	5.3	93	15.3	44.9	4.5	84.7	271	63	.	undet.	22000000	180000000	undet.	210000000	undet.	177000000	73700000	undet.	9480000	662000000	undet.	9060000000	>7500	75.9	1549	<20	57	260	107	>180
fasting day 10	12	7								88.6	100	27.6521	122	86	67	80	9	8	161	4.82	67	14.8	44.3	3.5	91.9	197	67	.	773000	21000000	22000000	undet.	32000000	undet.	179000000	471000000	undet.	4000000	6480000000	undet.	24100000000	>7500	141.5	429	<20	25	1309	19	3.1
fasting day 10	12	8								70.2	86	24.579	127	82	65	80	6	5	247	5.68	60	16.1	45.7	6.3	80.5	241	99	.	349000000	6100000	4000000000	undet.	6100000000	undet.	2040000000	1540000000	3530000	31400000	479000000	undet.	88000000000	2810	148	2277	<20	78	422	44	111.7
fasting day 10	12	9								79.9	90	26.3905	152	78	75	80	8	6	265	5.3	57	15.2	43.4	4.4	81.9	232	101	.	1540000000	110000000	10000000000	undet.	10000000000	undet.	1030000000	707000000	undet.	221000000	2120000000	74000000000	175000000000	2757	69.5	1732	<20	<13	665	99	116.2
fasting day 10	12	10								88.4	85.5	25.8291	132	84	76	80	7	7	227	5.15	64	15.2	42.6	3.9	82.7	228	87	.	undet.	140000000	920000000	undet.	1600000000	undet.	373000000	283000000	undet.	9560000	1180000000	undet.	32800000000	2438	262.5	1454	<20	60	882	101	8.3
fasting day 10	12	11								66.1	73.5	21.5837	120	74	59	40	10	10	249	4.96	67	14.8	42.8	4.5	86.3	194	97	.	1040000000	48000000	11000000000	undet.	13000000000	52500	5170000000	1070000000	85900000	591000000	1210000000	undet.	363000000000	2177	314.9	1686	47	<13	768	41.089	103.8
fasting day 10	12	12								74.8	87.5	24.1477	122	82	64	5	10	10	166	5.51	74	15.5	44.3	3.2	80.4	311	90	15.42	1740000000	31000000	970000000	undet.	1900000000	44300	713000000	156000000	undet.	22200000	32000000	undet.	23700000000	1058	406.6	669	<20	94	>2000	443	90.9
fasting day 10	12	13								76.1	76	19.2167	115	70		40	7	7	167	4.44	83	14	40.2	4.7	90.5	237	57	43.08	undet.	43000000	920000000	34100000	1200000000	undet.	612000000	217000000	undet.	70300000	16200000	undet.	27500000000	1793	5.6	401	<20	<13	1618	18	25.2
fasting day 10	12	14								66.5	81	22.742	104	64	70	40	10	9	181	4.74	65	15	41.5	3	87.6	279	73	10.39	97900000	500000000	910000000	undet.	1800000000	undet.	1570000000	1160000000	3340000	120000000	5950000000	undet.	83300000000	1651	151.4	496	<20	60	554	70	67.8
fasting day 10	12	15								83.6	98	26.3856	132	87	77	80	9	10	134	5.23	69	14.3	42.9	3.9	82	301	87	38.18	176000000	140000000	4800000000	51800000	5400000000	undet.	2200000000	674000000	undet.	56000000	4490000000	42000000000	216000000000	485	458.4	2501	<20	86	185	62	63.3
refeeding day 1	13	1								70.4	83	23.5223	96	63	63	40	10	10										46.82
refeeding day 1	13	2								77.2	88.5	23.0523	112	78	60	15	9	9										38.18
refeeding day 1	13	3								76.3	81.5	21.8193	119	74	56	5	10	9										19.07
refeeding day 1	13	4								88.5	105	29.9148	103	74	57	80	8	9										49.09
refeeding day 1	13	5								90	87	24.1617	102	69	63	0	8	7										58.13
refeeding day 1	13	6								76.7	95	25.0449	108	72	65	80	10	10										47.73
refeeding day 1	13	7								88.2	99	27.5272	106	76	71	40	8	9										13.02
refeeding day 1	13	8								70.3	87.5	24.614	117	77	57	40	6	3										34.04
refeeding day 1	13	9								79.8	89.5	26.3575	126	78	64	80	8	6										13.84
refeeding day 1	13	10								88.4	86	25.8291	124	77	57	80	8	6										88.43
refeeding day 1	13	11								65.7	70.5	21.4531	106	70	80		10	10										21.77
refeeding day 1	13	12								74.8	86	24.1477	129	88	72	5	10	10										.
refeeding day 1	13	13								76	77	19.1914	129	82	61	0	7	8										.
refeeding day 1	13	14								65.8	79	22.5027	118	79	80	40	9	9										.
refeeding day 1	13	15														80	10	10										.
refeeding day 2	14	1								70.4	83	23.5223	99	56	65	15	10	10	144	5.16	74	14.8	42.7	2.6	82.8	199	65	.
refeeding day 2	14	2								77.5	88.5	23.1419	110	73	57	15	9	9	145	4.65	77	13.8	39.4	5	84.7	206	88	.
refeeding day 2	14	3								76.2	81	21.7907	102	71	67	0	9	9	156	5.02	92	14.6	41	2.9	81.7	281	76	.
refeeding day 2	14	4								88.8	105	30.0162	102	76	63	80	9	9	119	5.56	71	16.1	44.5	5.7	80	252	55	.
refeeding day 2	14	5								91	86	24.4302	107	68	56	0	9	8	145	5.48	82	15.6	45.9	4.4	83.8	196	46	.
refeeding day 2	14	6								77	95	25.1429	106	66	66	15	10	10	126	4.98	82	14.7	40.6	3.9	81.5	251	55	.
refeeding day 2	14	7								88.3	99	27.5584	118	79	73	80	8	8	159	4.79	82	15	43.1	3.6	90	183	64	.
refeeding day 2	14	8								69.7	84.5	24.4039	117	82	77	40	6	3	210	5.65	69	15.9	46.6	5.6	82.5	245	81	.
refeeding day 2	14	9								79.7	89.5	26.3245	135	82	71	40	8	4	234	5.21	82	14.9	44.7	3.5	85.8	242	74	.
refeeding day 2	14	10								88.2	84.5	25.7706	117	78	49	80	8	8	210	5.71	81	16.9	49.3	4.1	86.3	301	86	.
refeeding day 2	14	11								65.7		21.4531	106	70	80		9	9	223	5.1	87	15.4	45.1	5.1	88.4	197	79	.
refeeding day 2	14	12								74.7	88	24.1154	137	83	73	0	10	10	159	5.47	82	15.2	46	3.4	84.1	356	85	.
refeeding day 2	14	13								75.8	76	19.1409	103	57	50	0	7	8	186	4.83	94	15.5	44.7	4.2	92.5	284	72	.
refeeding day 2	14	14								66.1	80	22.6052	110	68	80	40	10	10	183	4.84	76	15.2	43.8	2.8	90.5	299	56	24.32
refeeding day 2	14	15								83.6	98	26.3856	122	84	79	5	10	10	145	5.54	84	14.9	46.9	3.7	84.7	349	97	23.7
refeeding day 3	15	1								70.5	82	23.5557	105	63	62	15	10	10										37.68
refeeding day 3	15	2								77.7	88.5	23.2016	108	74	78	0	9	9										31.89
refeeding day 3	15	3								76.7	81	21.9337	114	78	65	0	8	9										26.16
refeeding day 3	15	4								89	104.5	30.0838	99	71	61	80	10	10										44.03
refeeding day 3	15	5								90.9	86	24.4033	100	69	58	0	9	9										48.64
refeeding day 3	15	6								76.9	94.5	25.1102	103	66	58	15	10	10										69.66
refeeding day 3	15	7								88.2	98	27.5272	125	77	68	15	8	8										34.04
refeeding day 3	15	8								69.5	86.5	24.3339	116	78	60	40	7	4										54.77
refeeding day 3	15	9								79.9	90	26.3905	129	82	74	40	8	6										8.44
refeeding day 3	15	10								88.3	86	25.7999	126	77	57	80	7	8										64.61
refeeding day 3	15	11								66	73	21.551	98	71	74	15	10	10										6.26
refeeding day 3	15	12								75	86.5	24.2123	109	82	70	0	10	10										113.94
refeeding day 3	15	13								76.8	76	19.3934	106	62	48	0	8	9										3.62
refeeding day 3	15	14								66.4	78	22.7078	110	64	74	15	10	10										29.66
refeeding day 3	15	15								83.8		26.4487	118	94	71	5	10	10										.
refeeding day 4	16	1								70.6	82	23.5892	116	66	66	5	10	10	134	4.68	79	13.6	39.3	2.5	84	195	59	.	222000	440000000	23000000000	undet.	18000000000	286000	5330000000	3070000000	4780000	830000000	6100000000	6910000	407000000000	>7500	74.38	2324	39	64	>2000	123	35.6
refeeding day 4	16	2								77.5	88.5	23.1419	114	79	57	0	9	10	143	4.59	80	13.7	39.7	5.8	86.5	233	94	.	616000	65000000	9200000000	706000	12000000000	2550000	8160000000	777000000	17600000	690000000	178000000	9470000000	336000000000	567.9	179.37	60	<20	<13	615	19	13
refeeding day 4	16	3								76.2	81	21.7907	131	83	59	0	6	7	147	5.13	91	14.7	44.5	3.1	86.7	302	59	.	undet.	80000000	12000000000	undet.	15000000000	8590000	5410000000	1130000000	undet.	330000000	363000000	9550000000	393000000000	1823.7	235.4	505	<20	<13	1368	53	9.9
refeeding day 4	16	4								89	103.5	30.0838	112	78	64	40	10	10	114	5.27	84	15.2	44.8	5.2	85	248	62	.	undet.	21000000	9900000000	undet.	13000000000	2540000	889000000	629000000	undet.	313000000	244000000	undet.	134000000000	807.5	6.6	133	<20	25	1060	52	8.9
refeeding day 4	16	5								91.1	86	24.457	104	69	55	0	9	9	143	5.61	82	15.5	49.1	3.9	87.5	211	52	.	100000000	52000000	5700000000	undet.	8400000000	6670000	2470000000	424000000	2050000	332000000	2040000000	3440000	156000000000	>7500	300.4	700	722	136	>2000	457	35.1
refeeding day 4	16	6								76.7	94.5	25.0449	110	70	59	15	10	10	117	4.82	82	13.9	41.6	3.6	86.3	234	61	.	undet.	790000	12000000	undet.	1000000	892000	11300000	2700000	undet.	undet.	220000000	undet.	998000000	2443.1	212.6	321	<20	14	381	23	15.39
refeeding day 4	16	7								88.4	97.5	27.5897	114	80	66	15	8	8	144	4.55	84	13.9	41.9	3.1	92.1	185	84	.	undet.	1400000	3700000	undet.	10000000	undet.	86700000	19100000	undet.	594000	206000000	undet.	2600000000	>7500	438.8	243	<20	<13	276	8	1.8
refeeding day 4	16	8								69.6	85	24.3689	116	74	57	40	7	5	186	5.6	70	16	46.9	5.3	83.8	245	83	.	199000000	4700000	5300000000	undet.	6600000000	3750000	2670000000	379000000	7560000	88800000	213000000	undet.	175000000000	4168	288.1	400	28	66	573	84	32.1
refeeding day 4	16	9								79.8	90	26.3575	115	75	68	40	9	8	259	5.17	75	14.9	45.1	3.9	87.2	211	95	.	1310000000	110000000	6700000000	undet.	5600000000	2880000	1430000000	669000000	undet.	304000000	1620000000	8000000000	169000000000	5538.5	171.8	767	<20	<13	>2000	41	23
refeeding day 4	16	10								87.6	86	25.5953	117	80	66	40	10	9	206	5.38	77	15.8	46	4.3	85.5	265	80	.	undet.	110000000	840000000	1270000	1300000000	635000	758000000	988000000	undet.	49100000	163000000	undet.	37600000000	1006	370	850	<20	66	1584	103	8.8
refeeding day 4	16	11								67		21.8776	106	73	69	15	10	10	215	4.7	81	14.1	42.5	4	90.4	178	82	.	3730000000	48000000	3000000000	undet.	4300000000	1940000	2260000000	5740000000	84700000	54400000	5320000000	undet.	198000000000	>7500	247.6	790	31	<13	1393	62	69.8
refeeding day 4	16	12								75.1	89	24.2446	125	93	64	0	10	10	160	5.69	83	15.7	47.5	4	83.5	371	80	.	916000000	21000000	22000000000	undet.	29000000000	636000	2080000000	433000000	419000	214000000	28100000	undet.	537000000000	1464	206.7	408	<20	77	>2000	230	31.9
refeeding day 4	16	13								77	83	19.444	121	74	44	0	9	10	167	4.78	86	14.9	44.4	4.5	92.9	250	72	.	311000	140000000	5200000000	undet.	14000000000	14200000	4790000000	1020000000	1020000	753000000	123000000	undet.	297000000000	557	111	205	<20	<13	930	49	98.8
refeeding day 4	16	14								66.5	80	22.742	103	67	67	15	10	10	146	4.46	73	14.2	40.4	3	90.6	264	53	.	26100000	420000000	3300000000	undet.	3700000000	73700000	2380000000	2880000000	1460000	186000000	7990000000	9480000	159000000000	>7500	57.7	189	<20	36	1327	62	13.6
refeeding day 4	16	15								83.5	100	26.354	140	100	73	0	10	10	141	5.05	82	13.7	42.6	3.5	84.4	315	82	.	85500000	150000000	20000000000	21600000	25000000000	1240000	7310000000	532000000	undet.	282000000	19700000000	48100000000	693000000000	1229.5	281.5	2254	<20	100	238	46	64
follow-up	17	1								72.1	85	24.0903	117	74	77		8	9	210	5.3	91	14.9	44.6	3.3	84.2	210	94	25.38	359000000	200000000	6900000000	undet.	7300000000	697000	5950000000	3670000000	4260000	635000000	21500000	11500000	261000000000	1573	188.71	315	<20	49	335	112	10.7
follow-up	17	2								79.1	94	23.6197	129	81	48		9	9	187	4.34	89	12.8	37.8	4.5	87.1	204	90	54.19	1020000000	80000000	760000000	885000	3100000000	3560000	2020000000	140000000	28100000	96100000	177000000	3210000000	114000000000	207.5	396.22	109	<20	<13	325	46	28.2
follow-up	17	3								78.4	87.5	22.4199	122	82	74		8	8	171	5.33	97	15.4	44.7	4.3	83.9	281	68	68.64	undet.	33000000	3600000000	undet.	12000000000	2170000	4810000000	2320000000	undet.	349000000	16200000	3480000000	309000000000	451.3	267.8	198	<20	<13	485	79	40.2
follow-up	17	4								93.9	108	31.7401	142	95	88		4	5	174	5.71	92	16.6	47.2	7.3	82.7	273	107	106.91	undet.	47000000	1300000000	undet.	1900000000	20100000	458000000	199000000	undet.	41300000	127000000	undet.	323000000000	1344	686.6	420	<20	54	518	183	19
follow-up	17	5								99.5	97	26.7121	120	79	73		9	8	152	5.85	90	15.2	48.5	5.2	82.9	285	31	61.32	960000000	120000000	1700000000	1540000	2000000000	121000	933000000	681000000	1110000	28900000	5650000	undet.	54300000000	1260.2	110.3	607	70	64	799	106	25.1
follow-up	17	6								80	97.5	26.1224	142	82	59		10	10	159	5.46	98	15.7	45	5	82.4	232	151	42.95	undet.	97000000	1500000000	undet.	1800000000	1050000	1340000000	611000000	undet.	378000000	6870000	undet.	68900000000	4643	874.4	546	31	68	452	153	357.8
follow-up	17	7								89.2	99	27.8393	130	83	63		8	8	228	5.01	95	15.4	46.7	4.6	93.2	203	121	202.31	185000000	740000000	1800000000	6900000	2100000000	1480000	2080000000	82300000	undet.	126000000	72400000	42300000000	137000000000	1509	303.4	146	<20	47	495	53	34.4
follow-up	17	8								75.1	89	26.2946	127	81	54		6	7	227	5.41	96	15.6	47	8.3	86.9	261	129	100.04	405000000	3900000	1700000000	undet.	1900000000	5850000	2520000000	627000000	5820000	575000000	undet.	undet.	86900000000	1034	257	488	43	58	365	178	107.1
follow-up	17	9								85.2	97	28.1411	130	76	58		8	8	263	5.51	88	16.1	48.3	7.1	87.7	258	143	31.62	40900000	640000000	8600000000	undet.	9600000000	602000	5060000000	4030000000	undet.	3670000000	undet.	24600000000	444000000000	2908	283.7	199	<20	<13	576	67	10.4
follow-up	17	10								88.2	90	25.7706	135	72	63		7	8	227	5.24	94	15.2	43.7	7.3	83.4	241	185	78.27	undet.	67000000	940000000	3270000	1500000000	undet.	776000000	130000000	undet.	209000000	13200000	undet.	35200000000	2545	343.3	1579	32	72	1143	311	20.8
follow-up	17	11								70.4	79.5	22.9878	104	72	67		9	9	205	4.89	84	14.5	43.2	6.1	88.3	222	87	.	undet.	100000000	9200000000	undet.	15000000000	9270000	8920000000	1530000000	27500000	1020000000	96200000	undet.	614000000000	81	73.8	118	<20	<13	546	26	43.2
follow-up	17	12								78.9	89	25.4713	134	94	57		9	9	202	5.66	98	15.5	46	4.4	81.3	357	96	58.72	208000000	88000000	1200000000	12100000	2000000000	9450000	2300000000	1110000000	3090000	404000000	undet.	undet.	100000000000	1970	166.6	376	<20	33	819	67	29.4
follow-up	17	13								83.7	86.0	21.1358	123	76	58		6	5	222	4.32	88	13.7	40.1	5.4	92.8	273	49	45.16	undet.	59000000	550000000	undet.	2200000000	686000	2600000000	1910000000	2050000	570000000	undet.	undet.	116000000000	598.8	64.3	452	<20	<13	323	38	46.4
follow-up	17	14								72	88.0	24.623	121	81	79		9	8	201	4.66	90	15	43.1	5.6	92.5	236	73	172.55	39100000	200000000	34000000	undet.	97000000	1290000	1290000000	107000000	undet.	646000000	169000000	undet.	44600000000	1898	41.9	373	<20	38	368	60	27.3
follow-up	17	15								83.2	95.5	26.2593	138	90	71		9	9	209	5.45	94	14.6	44.4	4.7	81.5	304	86	60.46	722000000	250000000	1900000000	9960000	2300000000	1820000	3870000000	3760000000	undet.	1100000000	83500000	25500000000	233000000000	1047	92.9	322	<20	27	446	52	33.6
																												34.4
																												69.42
																												50.33
																												65.47
																												135.5
																												79.68
																												.
																												357.77
																												168.94
																												76.85
																												160.31
																												63
																												89.01
																												41.82
																												130.73
																												80.37
																												56.04
[truncated: 26 more columns]

## Sheet: data dictionary
parameter	description	unit
course	course of the fasting intervention
number of days	number of days of the fasting intervention
ID	record number of the participants
age	age of the participants	years
sex	gender of the participants	0=male
date of arrival	date of arrival in the clinic Buchinger Wilhelmi
date of departure	date of the last day of the stay in the clinic Buchinger Wilhelmi
date of breaking the fast	date of the last fasting day
height	body height	m
weight	body weight	kg
waist circumference	abdominal circumference	cm
BMI	body mass index	kg/m²
systolic blood pressure	systolic blood pressure	mmHg
diastolic blood pressure	diastolic blood pressure	mmHg
pulse	heart frequency	beats per minute
acetoacetic acid	acetoacetic acid in urine	mg/dL
emotional well-being	emotional well-being	score 0-10
physical well-being	physical well-being	score 0-11
total cholesterol	total cholesterol	mmol/L
erythrocytes	erythrocyte count	106/µL
glucose	blood glucose	mmol/L
haemoglobin	haemoglobin	mmol/L
haematocrit	haematocrit	%
leucocytes	leucocytes count	103/µL
mean corposcular volume	mean corposcular volume of the fasting intervention	fl
thrombocytes	thrombocytes count	103/µL
triglycerides	triglycerides	mmol/L
insulin	insulin	pmol/l
Akkermansia	Akkermansia muciniphila	number of bacteria/g
Bifidobacterium	Bifidobacterium spp.	number of bacteria/g
Bacteroides	Bacteroides spp.	number of bacteria/g
Prevotella	Prevotella spp.	number of bacteria/g
Bacteroidetes	Bacteroidetes	number of bacteria/g
Lactobacilli	Lactobacilli/ Enterococci	number of bacteria/g
Firmicutes	Firmicutes	number of bacteria/g
C.coccoides	Clostridium coccoides	number of bacteria/g
C.leptum	Clostridium leptum	number of bacteria/g
F.prausnitzii	Faecalibacterium prausnitzii	number of bacteria/g
Enterobacteriaceae	Enterobacteriaceae	number of bacteria/g
Methanobrevibacter	Methanobrevibacter sp.	number of bacteria/g
total bacteria count (qPCR)	total bacteria count	number of bacteria/g
secretory immunoglobulin A	secretory immunoglobulin A	ng/mL
bile acid	bile acid	µmol/100mL
eosinophil-derived neurotoxin	eosinophil-derived neurotoxin	ng/mL
Calprotectin	Calprotectin	µg/g
Alpha-1-antitrypsin	Alpha-1-antitrypsin	mg/dL
Lysozyme	Lysozyme	ng/mL
Zonulin	Zonulin	ng/mL
beta-defensin	beta-defensin	ng/mL
Laktoferrin	Laktoferrin	µg/g
Acetat	Acetat	mM
Propionat	Propionat	mM
i-Butyrat	i-Butyrat	mM
Butyrat	Butyrat	mM
Valerat	Valerat	mM
i-Valerat	i-Valerat	mM
BCAA	brainched chain amino acids	µmol/L
lipopolysaccharid	lipopolysaccharid	pg/mL
lipopolysaccharid binding protein	lipopolysaccharid binding protein	µg/L
Interferon-gamma	Interferon-gamma	pg/mL
interleukin-10	interleukin-10	pg/mL
interleukin-6	interleukin-6	pg/mL
tumor necrose factor alpha	tumor necrose factor alpha	pg/mL
calories day1	amount of calories on the first day of the three day food protocol	kcal
calories day2	amount of calories on the second day of the three day food protocol	kcal
calories day3	amount of calories on the third day of the three day food protocol	kcal
fibres day1	amount of fibres on the first day of the three day food protocol	g
fibres day2	amount of fibres on the second day of the three day food protocol	g
fibres day3	amount of fibres on the third day of the three day food protocol	g
carbohydrates day1	amount of carbohydrates on the first day of the three day food protocol	g
carbohydrates day2	amount of carbohydrates on the second day of the three day food protocol	g
carbohydrates day3	amount of carbohydrates on the third day of the three day food protocol	g
proteines day1	amount of proteins on the first day of the three day food protocol	g
proteines day2	amount of proteins on the second day of the three day food protocol	g
proteines day3	amount of proteins on the third day of the three day food protocol	g
